# Supplementary material for: MUC1 in lung adenocarcinoma: cross-sectional genetic and serological study
Source: BMC Cancer. 2017 Apr 12;17:263. doi: 10.1186/s12885-017-3272-y (PMC5388999; doi:10.1186/s12885-017-3272-y)
Supplement: Supplementary file 2 — The dataset supporting the conclusions of this article is available in this datasheet. (XLS 133 kb) [file 12885_2017_3272_MOESM2_ESM.xls]

## Sheet: datasheet
group	Age range	PS	Smoking	rs4072037	T	N	M	EGFR mut.	KL6	survival time	Censor
ADC	25-29	0	0	A/A	4	3	1b	0	745	336	0
ADC	30-34	1	1	A/A	4	2	1b	1	2424	593	0
ADC	35-39	0	1		2a	0	0	1	167	1889	1
ADC	35-39	0	1		2a	2	0	0	360	357	0
ADC	35-39	0	1		2a	3	1b	0	202	1434	1
ADC	35-39	0	1	A/G	2a	3	1b	0	1969	442	0
ADC	35-39	0	1	A/A	1b	2	0	ND	288	599	1
ADC	35-39	0	0	A/A	4	2	1a	ND	344	1701	0
ADC	40-44	3	1	A/A	1a	3	1b	ND	441	205	0
ADC	40-44	1	0	A/A	4	2	1b	1	225	298	0
ADC	40-44	1	0	A/A	1b	3	1b	0	1448	60	0
ADC	40-44	3	0	A/G	1a	2	1b	1	708	202	0
ADC	40-44	0	1		4	3	1b	0	4471	59	0
ADC	40-44	0	0	A/A	2a	2	0	0	256	195	1
ADC	40-44	0	1		1b	0	0	0	186	616	1
ADC	40-44	1	1	A/A	4	3	1b	ND	1351	144	0
ADC	45-49	0	0	A/A	4	3	1b	1	515	920	0
ADC	45-49	0	1	A/A	2b	2	0	ND	424	687	0
ADC	45-49	1	1	A/A	2a	1	1b	1	293	1690	1
ADC	45-49	0	1		1a	2	0	0	402	824	1
ADC	45-49	0	1		2a	3	1b	0	321	127	0
ADC	45-49	1	1		4	2	0	0	375	593	0
ADC	45-49	0	1	A/G	3	3	0	0	282	573	0
ADC	45-49	1	1		1b	1	1b	1	264	2155	0
ADC	45-49	0	1		1b	0	0	1	222	1130	1
ADC	45-49	0	1		2a	2	1b	1	417	509	0
ADC	45-49	0	1	A/G	2a	3	1b	0	836	146	0
ADC	45-49	0	1		1a	0	0	1	212	1677	1
ADC	45-49	3	0	A/A	4	3	1b	ND	788	82	1
ADC	45-49	0	1	A/G	3	0	0	ND	480	2311	1
ADC	50-54	0	1	A/G	4	1	0	0	313	2309	1
ADC	50-54	1	0		3	3	1b	1	6966	71	1
ADC	50-54	0	1	A/A	2a	2	1b	ND	361	396	0
ADC	50-54	0	1	A/G	1b	0	0	ND	265	320	0
ADC	50-54	2	1	A/A	2a	3	0	1	332	1700	0
ADC	50-54	0	1		1a	1	0	1	173	1313	1
ADC	50-54	0	0		1b	0	0	0	275	927	1
ADC	50-54	1	1	A/A	1b	3	1b	ND	7068	516	0
ADC	50-54	2	1	A/A	2a	2	1b	1	348	718	0
ADC	50-54	0	1		1a	0	0	1	279	1343	1
ADC	50-54	0	1	A/A	3	2	0	0	858	567	0
ADC	50-54	0	1	A/A	3	2	0	0	534	1606	1
ADC	50-54	0	0	A/A	2a	0	0	ND	201	5607	1
ADC	50-54	0	1	A/A	3	0	0	ND	255	3112	1
ADC	50-54	1	0		1b	3	1b	1	123	345	0
ADC	50-54	0	1		1b	2	0	0	389	1452	1
ADC	50-54	0	1	A/A	3	2	0	ND	1304	1902	1
ADC	55-59	0	0	A/G	2a	0	0	1	334	1490	1
ADC	55-59	1	1	A/G	3	0	1b	0	387	507	0
ADC	55-59	0	1		2a	2	1b	1	205	1165	0
ADC	55-59	0	0		1a	0	0	1	206	1189	1
ADC	55-59	0	1	A/A	4	1	0	ND	548	2709	1
ADC	55-59	0	1	A/A	4	2	0	0	219	1812	1
ADC	55-59	1	0	A/A	1b	2	1b	1	1128	1247	1
ADC	55-59	0	0	A/G	2a	2	1b	0	1068	78	0
ADC	55-59	0	1		3	1	0	0	212	241	0
ADC	55-59	0	0		1b	0	1b	0	163	1248	1
ADC	55-59	0	0	A/A	1a	0	0	ND	159	3594	1
ADC	55-59	1	0	A/G	2b	2	1b	ND	890	786	0
ADC	55-59	0	1	A/A	1b	3	0	0	273	1806	0
ADC	55-59	0	0	A/A	3	2	0	0	326	404	0
ADC	55-59	0	1		3	3	1b	0	520	106	0
ADC	55-59	0	1	A/A	2a	3	1b	ND	200	275	0
ADC	55-59	1	1	A/G	4	0	1b	ND	226	86	1
ADC	55-59	0	1	A/G	2a	0	0	0	774	2752	1
ADC	55-59	0	1	A/A	4	0	0	0	254	1878	1
ADC	55-59	3	1	A/A	2a	0	1b	1	490	308	1
ADC	55-59	0	1	A/A	1a	0	0	0	291	1227	1
ADC	55-59	0	1	A/A	0	0	1a	0	205	1882	0
ADC	55-59	0	1	G/G	2a	0	1b	0	711	1171	1
ADC	55-59	0	1		1b	2	1b	0	192	266	0
ADC	55-59	0	1		3	0	0	0	240	1426	1
ADC	55-59	1	1		3	3	1b	0	188	147	0
ADC	55-59	0	1		4	2	0	1	290	1917	1
ADC	55-59	0	1		2a	1	0	0	380	1868	1
ADC	55-59	0	0		1b	3	1b	0	277	450	0
ADC	55-59	0	1	A/A	2a	3	1b	0	220	989	1
ADC	55-59	0	1	A/G	2a	3	0	0	309	2146	1
ADC	55-59	4	1		4	2	1b	1	4025	50	0
ADC	55-59	1	1		3	0	1b	0	4582	628	0
ADC	55-59	0	1		2a	2	0	0	209	1115	1
ADC	55-59	0	1	A/A	4	2	0	ND	1040	596	1
ADC	55-59	0	0	A/A	2a	3	1b	ND	5822	844	0
ADC	55-59	1	1	A/A	4	2	0	ND	376	494	0
ADC	60-64	3	0	A/A	3	3	1b	1	3794	40	0
ADC	60-64	3	0	A/A	3	0	1b	0	463	205	0
ADC	60-64	0	1	A/A	3	2	1a	0	294	325	0
ADC	60-64	2	0	A/G	3	3	1b	1	455	469	1
ADC	60-64	0	1	A/G	1b	2	1b	1	1455	482	0
ADC	60-64	2	0	A/G	4	3	1b	0	2977	561	1
ADC	60-64	0	0		0	3	1b	0	182	1541	1
ADC	60-64	2	1		2a	3	1b	0	316	154	0
ADC	60-64	1	0	A/A	4	3	1b	0	720	181	1
ADC	60-64	1	1	A/A	2b	2	1b	1	303	498	0
ADC	60-64	0	0	A/A	2a	3	1b	0	595	643	0
ADC	60-64	1	0	A/A	2a	1	1b	1	473	451	1
ADC	60-64	0	1	A/A	1b	1	1b	0	242	398	0
ADC	60-64	0	0	A/A	4	2	1b	0	181	1150	0
ADC	60-64	0	1	A/G	4	3	1a	1	2644	1042	0
ADC	60-64	1	0	A/G	3	3	1b	1	337	386	0
ADC	60-64	0	1	A/G	2a	0	0	0	296	1661	1
ADC	60-64	0	1	A/G	2b	2	1b	0	1172	231	0
ADC	60-64	0	1	G/G	2b	2	1a	1	800	452	0
ADC	60-64	0	1		1b	2	1b	1	252	912	0
ADC	60-64	0	0		1b	0	0	0	277	1530	1
ADC	60-64	1	1		4	3	1b	0	286	1064	1
ADC	60-64	0	1		2a	2	0	0	299	977	1
ADC	60-64	2	1	A/A	4	3	1b	ND	2340	89	0
ADC	60-64	0	1	A/G	1b	2	0	ND	275	1120	1
ADC	60-64	2	1	A/A	4	3	1a	0	1967	34	0
ADC	60-64	0	1	A/A	2a	1	0	0	226	1161	1
ADC	60-64	0	0	A/A	3	3	1b	1	298	429	1
ADC	60-64	1	1	A/G	4	3	1b	1	531	417	0
ADC	60-64	0	1	A/G	2b	3	1b	0	230	774	1
ADC	60-64	0	1		2a	0	0	0	280	1523	1
ADC	60-64	1	0		4	3	1b	0	245	37	0
ADC	60-64	0	1	A/A	1b	1	0	0	248	1657	0
ADC	60-64	2	1	A/A	2a	2	1b	0	765	79	0
ADC	60-64	1	1	A/G	3	0	0	0	1237	1823	1
ADC	60-64	0	0		2a	1	0	0	379	2707	0
ADC	60-64	0	1		2b	0	0	0	477	1289	1
ADC	60-64	0	0		1b	0	0	0	187	2627	0
ADC	60-64	0	1		1a	2	0	1	194	754	1
ADC	60-64	0	0		1b	2	0	1	369	1167	0
ADC	60-64	0	1		2a	2	0	0	436	1509	1
ADC	60-64	4	1		1a	3	1b	0	25420	56	0
ADC	60-64	0	1		3	3	0	0	4801	1564	1
ADC	60-64	0	0		3	0	1b	0	637	67	0
ADC	60-64	0	1		2a	0	1b	1	4741	46	0
ADC	60-64	0	1		3	0	0	0	279	1005	1
ADC	60-64	0	1		2a	0	0	0	446	982	1
ADC	60-64	1	1		4	3	1b	0	344	113	0
ADC	60-64	0	1		1b	2	0	0	227	213	0
ADC	60-64	0	1	A/G	1a	0	0	ND	295	3599	1
ADC	60-64	3	0	A/G	2a	2	1b	ND	899	176	0
ADC	60-64	0	1	A/G	2b	0	0	ND	342	1496	1
ADC	60-64	0	0	A/A	1a	0	0	1	231	1269	0
ADC	60-64	0	1	A/A	2a	0	0	0	231	1884	0
ADC	60-64	0	1	A/G	4	1	1a	1	346	3215	1
ADC	60-64	0	1	A/G	2a	3	1a	1	700	1001	1
ADC	60-64	0	1		2a	0	0	0	465	1060	1
ADC	60-64	0	1		1a	0	0	0	144	506	0
ADC	60-64	0	0		2a	0	0	1	306	1347	1
ADC	60-64	1	0		4	3	1b	0	1657	276	0
ADC	60-64	1	1		2b	1	1b	0	306	152	0
ADC	60-64	1	0		2a	2	0	1	237	855	1
ADC	60-64	0	0		1b	1	0	0	301	1807	1
ADC	60-64	0	0		2a	2	0	0	388	229	0
ADC	60-64	0	0		2a	3	1b	1	485	1212	0
ADC	60-64	0	1		2a	2	0	0	194	1189	1
ADC	60-64	0	1		3	2	0	0	186	1394	1
ADC	60-64	0	1		4	1	1b	1	265	1277	1
ADC	60-64	0	1		2b	3	1b	0	760	245	0
ADC	60-64	0	0		2a	2	0	1	111	1074	1
ADC	60-64	0	1	A/A	4	0	1a	ND	1016	324	0
ADC	60-64	0	1	A/G	1b	2	1a	ND	338	3767	1
ADC	60-64	0	0	A/G	2a	2	1b	ND	889	919	0
ADC	65-69	0	0	A/A	4	2	1b	0	1150	766	0
ADC	65-69	0	1	A/A	4	2	1b	0	301	167	0
ADC	65-69	0	1		1a	0	0	0	195	1725	1
ADC	65-69	0	1		2a	1	0	1	195	1120	1
ADC	65-69	0	1		1b	0	1a	0	359	1352	1
ADC	65-69	0	0		1a	0	0	0	362	1142	1
ADC	65-69	0	1	A/A	1a	0	0	ND	215	3977	1
ADC	65-69	0	1	A/A	2a	0	0	ND	207	568	1
ADC	65-69	1	0	A/G	4	3	1b	ND	1575	293	0
ADC	65-69	0	0	A/G	1a	0	0	ND	251	2095	1
ADC	65-69	0	0	A/G	2a	2	0	1	387	1908	0
ADC	65-69	1	1	A/A	2b	1	1b	1	1437	761	0
ADC	65-69	2	0	A/A	4	3	1b	1	363	434	1
ADC	65-69	0	1	A/A	4	2	1b	1	173	924	0
ADC	65-69	0	1	A/G	2a	0	0	0	467	1077	1
ADC	65-69	0	1	A/G	3	3	1b	0	398	401	0
ADC	65-69	0	0		2b	2	0	1	149	1120	1
ADC	65-69	0	1		1a	0	0	1	161	1174	1
ADC	65-69	0	0		1a	0	0	0	324	1688	1
ADC	65-69	0	1		2a	0	0	1	381	1496	1
ADC	65-69	0	0		2a	3	0	1	513	1573	1
ADC	65-69	0	0		1a	0	0	0	332	1340	1
ADC	65-69	0	0		2a	0	0	1	278	1866	1
ADC	65-69	0	0		2b	0	1b	1	307	1503	1
ADC	65-69	0	1	A/A	1b	1	1a	1	505	1114	0
ADC	65-69	0	0	A/A	1a	3	0	1	288	2454	1
ADC	65-69	4	0	A/A	4	3	1b	1	653	249	0
ADC	65-69	1	0	A/A	1a	0	1b	0	143	1043	1
ADC	65-69	1	0	A/A	1a	3	1b	1	1393	852	0
ADC	65-69	0	0	A/G	4	2	1b	1	339	429	0
ADC	65-69	0	0	A/G	4	3	1a	1	2944	1418	0
ADC	65-69	2	1	G/G	x	3	1b	0	665	116	0
ADC	65-69	0	0		1a	0	0	1	203	925	1
ADC	65-69	0	1		2b	2	0	0	421	266	0
ADC	65-69	1	1		1a	0	0	1	439	983	1
ADC	65-69	0	0		2a	0	0	0	143	1153	1
ADC	65-69	0	1		2b	0	0	0	333	384	0
ADC	65-69	0	0		1a	0	0	0	292	1139	1
ADC	65-69	1	1	A/A	1b	0	0	ND	408	2308	1
ADC	65-69	1	0	A/A	4	3	1b	ND	263	290	0
ADC	65-69	0	1	A/A	1a	1	0	1	207	1193	1
ADC	65-69	2	1	A/A	4	3	1b	1	1490	203	0
ADC	65-69	0	0	A/G	2a	2	1b	1	273	1785	1
ADC	65-69	1	0	G/G	2a	0	1b	0	367	184	0
ADC	65-69	0	1		1b	0	0	0	251	1275	1
ADC	65-69	0	1		3	0	1b	0	204	142	0
ADC	65-69	1	1		3	2	0	0	430	57	1
ADC	65-69	0	0		1a	0	0	1	210	2316	1
ADC	65-69	0	0	A/A	4	3	1b	ND	1438	70	0
ADC	65-69	0	0	A/A	1b	0	1b	1	268	1556	0
ADC	65-69	0	1	A/A	2a	2	1a	1	318	571	1
ADC	65-69	0	0	A/A	4	3	1b	1	4659	752	0
ADC	65-69	0	1	A/A	1b	0	0	0	188	1164	1
ADC	65-69	0	1	A/A	4	2	0	0	404	119	0
ADC	65-69	0	0	A/A	1b	3	0	0	354	2758	1
ADC	65-69	0	1	A/G	2b	3	0	0	818	413	0
ADC	65-69	0	1		2a	0	1a	1	388	908	0
ADC	65-69	0	1		1a	2	0	0	231	1572	1
ADC	65-69	0	0		2A	0	0	1	166	1532	1
ADC	65-69	0	0		4	3	1b	1	4936	829	0
ADC	65-69	0	0		1b	0	0	0	311	1735	1
ADC	65-69	3	0		4	2	1b	1	38200	244	0
ADC	65-69	2	1		1a	3	1b	1	291	923	1
ADC	65-69	2	1		4	0	1a	0	553	318	0
ADC	65-69	0	1	A/G	1b	0	0	ND	390	2101	1
ADC	70-74	0	1	A/A	4	3	1a	1	452	230	1
ADC	70-74	0	1		3	0	0	0	349	1567	1
ADC	70-74	0	1		4	2	1b	0	344	94	1
ADC	70-74	0	1		3	0	0	0	238	1415	1
ADC	70-74	0	1		3	2	1b	0	228	409	0
ADC	70-74	0	0		4	0	1a	1	352	1010	1
ADC	70-74	0	1		3	3	0	0	476	1191	1
ADC	70-74	0	0		1b	0	0	1	174	1660	1
ADC	70-74	0	0		2a	1	0	1	478	120	1
ADC	70-74	1	0	A/A	1b	0	0	ND	104	2980	1
ADC	70-74	0	0	A/G	4	2	1a	ND	305	905	0
ADC	70-74	0	0	A/A	2a	3	1b	1	296	934	1
ADC	70-74	0	0	A/A	3	0	1b	1	525	911	1
ADC	70-74	0	0	A/G	2a	2	0	1	376	1110	1
ADC	70-74	0	1		2a	0	0	0	203	503	1
ADC	70-74	0	0		2a	0	0	0	182	1592	1
ADC	70-74	0	1		2a	1	0	0	332	929	0
ADC	70-74	0	0	A/A	2a	0	0	1	223	696	0
ADC	70-74	1	0	A/A	1	0	0	1	113	1791	1
ADC	70-74	0	0		2a	0	0	1	211	3139	1
ADC	70-74	1	1		1b	0	1a	0	1920	71	0
ADC	70-74	0	1		2a	1	0	0	204	1027	0
ADC	70-74	0	0		4	0	0	0	373	1629	1
ADC	70-74	0	1		2a	0	0	0	266	1676	1
ADC	70-74	0	0		2a	2	1b	1	304	100	1
ADC	70-74	1	0		2a	2	1b	0	592	48	1
ADC	70-74	1	1		4	1	1a	0	160	1084	1
ADC	70-74	0	1		2a	2	0	0	203	1194	1
ADC	70-74	2	0		4	3	1b	0	16600	169	0
ADC	70-74	0	1	A/A	1a	3	0	ND	1203	846	0
ADC	70-74	0	1	A/A	1a	1	0	ND	649	2430	1
ADC	70-74	0	1	A/A	3	3	1b	ND	1115	43	1
ADC	70-74	0	1	A/A	2a	0	0	0	361	177	0
ADC	70-74	0	0	A/A	1a	0	0	0	258	1786	1
ADC	70-74	0	1	A/A	1b	3	0	0	407	649	0
ADC	70-74	1	1	A/A	2a	3	1a	0	411	184	1
ADC	70-74	0	0		1b	0	0	1	391	1543	1
ADC	70-74	1	1		1b	3	1a	0	378	632	1
ADC	70-74	0	1		1b	2	1b	1	211	803	1
ADC	70-74	0	1		3	1	0	0	597	372	1
ADC	70-74	0	0		2a	3	0	1	328	2870	0
ADC	70-74	0	1		1a	2	0	0	496	2340	1
ADC	70-74	0	1		1b	0	0	0	206	1147	1
ADC	70-74	3	0	A/A	4	0	1a	ND	344	70	0
ADC	70-74	4	1	A/A	4	3	1b	1	7832	129	1
ADC	70-74	0	1	A/A	1b	0	1b	0	158	1632	0
ADC	70-74	0	1	A/A	1a	0	0	1	215	965	1
ADC	70-74	1	0		4	3	1b	0	470	233	0
ADC	70-74	1	1		4	0	1b	1	433	1563	0
ADC	70-74	0	1		2a	0	1b	0	210	828	0
ADC	70-74	1	0		1a	0	1a	0	283	999	0
ADC	70-74	0	0		2a	0	0	1	613	1189	1
ADC	70-74	0	0		2a	0	0	0	411	1022	0
ADC	75-79	0	1	A/A	1b	0	0	1	187	1281	1
ADC	75-79	1	1	A/A	1b	2	1a	0	278	532	0
ADC	75-79	3	1	A/A	4	2	1b	0	1488	55	0
ADC	75-79	0	1		1b	0	0	1	407	779	0
ADC	75-79	3	1		4	3	1b	0	1094	64	0
ADC	75-79	0	1		1b	1	0	0	195	559	0
ADC	75-79	0	0		1b	0	0	0	211	1319	1
ADC	75-79	0	0		1a	2	0	1	160	1177	0
ADC	75-79	0	0	A/A	1b	1	0	ND	182	3264	1
ADC	75-79	0	1	A/A	1b	0	0	0	276	1471	1
ADC	75-79	3	1	A/G	4	0	1b	0	1200	59	1
ADC	75-79	0	1		2a	0	1a	0	360	1536	1
ADC	75-79	1	1		2a	0	0	0	160	938	1
ADC	75-79	0	0		1a	0	0	0	218	1088	1
ADC	75-79	0	0		1b	0	0	1	311	1295	1
ADC	75-79	0	1	A/A	1b	0	0	0	403	2048	1
ADC	75-79	0	0	A/A	1b	0	0	1	184	2564	1
ADC	75-79	0	1	A/A	2a	1	0	0	204	1647	0
ADC	75-79	1	0	A/G	4	2	1b	1	525	1660	0
ADC	75-79	0	1		1a	2	0	1	198	2436	1
ADC	75-79	0	1		2a	0	0	0	484	1478	1
ADC	75-79	2	0		3	3	1a	0	489	99	0
ADC	75-79	1	0		2a	0	0	1	403	1695	1
ADC	75-79	0	1		2b	0	0	0	340	1135	1
ADC	75-79	1	0		1b	2	1b	0	2694	57	1
ADC	75-79	1	0		2a	2	0	1	500	216	1
ADC	75-79	0	1	A/A	3	0	0	ND	307	582	0
ADC	75-79	0	1	A/G	2a	2	0	0	555	1280	1
ADC	75-79	0	1		4	1	1b	1	194	57	1
ADC	75-79	0	0		2a	1	0	1	265	815	1
ADC	75-79	1	0		3	3	1b	0	536	120	1
ADC	75-79	0	0		2a	0	0	0	291	165	1
ADC	75-79	0	1	A/G	3	2	0	ND	568	2088	0
ADC	75-79	0	1		1a	0	0	0	263	1702	1
ADC	75-79	0	0		1b	2	0	1	318	560	0
ADC	75-79	0	1		3	2	1b	0	384	741	0
ADC	75-79	0	0		2a	0	1a	1	357	816	0
ADC	75-79	0	0	A/A	1a	0	0	ND	490	2276	1
ADC	80-84	0	0	A/A	2a	2	0	0	233	1080	1
ADC	80-84	0	0	A/A	2a	0	0	1	187	1362	1
ADC	80-84	2	1		2a	3	1a	0	271	421	1
ADC	80-84	0	1		3	1	0	0	579	120	1
ADC	80-84	0	1		2a	0	0	0	379	680	1
ADC	80-84	1	1		1a	0	0	0	360	988	1
ADC	80-84	0	0		2a	1	1b	1	1191	203	1
ADC	80-84	0	1		2a	0	0	0	310	79	0
ADC	80-84	0	1		2a	0	0	0	399	1317	1
ADC	80-84	0	0	A/G	1a	0	0	ND	320	1782	1
ADC	80-84	1	1	A/A	2a	0	0	ND	256	863	1
ADC	80-84	0	1		1a	0	0	0	185	1059	1
ADC	80-84	2	1		4	0	1b	1	490	46	1
ADC	80-84	1	1		1a	0	0	0	763	190	0
ADC	80-84	3	0		1b	3	1b	0	258	69	0
ADC	80-84	0	0		4	1	1a	0	181	347	0
ADC	80-84	0	1		3	0	1a	1	452	219	0
ADC	80-84	0	1	A/G	4	2	0	0	742	559	0
ADC	80-84	0	1	A/G	1a	0	0	1	544	1329	0
ADC	80-84	1	1		3	3	1b	1	2169	249	0
ADC	80-84	1	0		4	3	1b	0	2959	123	0
ADC	80-84	0	0		2b	1	1a	0	324	324	1
ADC	80-84	0	1		3	2	1a	0	1469	271	1
ADC	80-84	0	0		1b	0	0	1	365	976	0
ADC	80-84	1	0	A/A	4	2	1b	1	624	341	0
ADC	80-84	0	1	A/A	1b	1	0	0	250	237	1
ADC	80-84	1	0	A/A	2a	0	1b	0	191	404	0
ADC	80-84	1	0	A/A	1b	0	0	0	167	1459	1
ADC	80-84	0	0		2a	0	0	1	214	1121	0
ADC	80-84	0	1		1b	0	0	1	307	987	1
ADC	80-84	0	0		3	0	0	1	206	1113	1
ADC	80-84	0	0		2a	1	0	0	390	1146	1
ADC	80-84	0	1	A/A	2a	0	0	ND	266	1859	1
ADC	85-89	1	0	A/A	1b	2	0	1	330	1683	0
ADC	85-89	2	0	A/A	3	0	1b	1	525	803	0
ADC	85-89	1	1		x	0	1a	1	407	1000	1
ADC	85-89	1	1		2b	0	1a	0	367	287	1
ADC	85-89	1	0		2a	3	0	0	233	151	0
ADC	85-89	0	0	A/G	2a	1	0	0	582	34	1
ADC	85-89	1	1	A/A	3	3	1b	0	833	1946	1
ADC	85-89	0	0		3	0	0	1	184	771	0
HV	25-29		1	A/G					203
HV	30-34		0	A/A					180
HV	30-34		0	A/A					197
HV	30-34		0	A/A					114
HV	30-34		1	A/A					130
HV	30-34		1	A/A					220
HV	30-34		0	A/G					393
HV	35-39		1	A/A					372
HV	35-39		0	A/G					204
HV	35-39		1	A/A					192
HV	35-39		1	A/G					199
HV	40-44		0	A/A					207
HV	40-44		0	A/A					225
HV	40-44		0	A/A					267
HV	40-44		0	A/A					188
HV	40-44		0	A/A					125
HV	40-44		0	A/A					97
HV	40-44		1	A/A					193
HV	40-44		0	A/A					203
HV	40-44		1	A/A					177
HV	40-44		0	A/A					244
HV	40-44		1	A/A					124
HV	40-44		1	A/A					243
HV	40-44		0	A/A					159
HV	40-44		0	A/A					208
HV	40-44		0	A/A					122
HV	40-44		1	A/A					253
HV	40-44		0	A/A					184
HV	40-44		1	A/A					157
HV	40-44		0	A/A					170
HV	40-44		1	A/A					289
HV	40-44		0	A/A					226
HV	40-44		0	A/A					197
HV	40-44		0	A/A					166
HV	40-44		0	A/A					193
HV	40-44		1	A/A					165
HV	40-44		1	A/A					287
HV	40-44		1	A/A					272
HV	40-44		0	A/A					183
HV	40-44		1	A/A					149
HV	40-44		0	A/A					190
HV	40-44		0	A/A					199
HV	40-44		1	A/G					146
HV	40-44		1	A/G					179
HV	40-44		1	A/G					215
HV	40-44		0	A/G					414
HV	40-44		0	A/G					251
HV	40-44		1	A/G					220
HV	40-44		0	A/G					220
HV	40-44		1	A/G					413
HV	40-44		0	A/G					361
HV	40-44		0	A/G					175
HV	40-44		1	A/G					486
HV	40-44		0	A/G					250
HV	40-44		0	A/G					267
HV	40-44		1	G/G					350
HV	40-44		1	A/A					372
HV	40-44		0	A/A					396
HV	40-44		1	A/A					227
HV	40-44		1	A/A					140
HV	40-44		1	A/G					370
HV	40-44		1	A/G					265
HV	40-44		1	A/G					231
HV	40-44		0	A/G					323
HV	40-44		0	A/G					350
HV	40-44		0	A/G					141
HV	40-44		0	A/G					138
HV	40-44		1	A/A					206
HV	40-44		1	A/A					157
HV	40-44		0	A/A					243
HV	40-44		1	A/A					231
HV	40-44		1	A/G					368
HV	40-44		1	A/G					435
HV	40-44		1	A/A					219
HV	40-44		1	A/A					390
HV	40-44		1	A/A					339
HV	40-44		1	A/G					232
HV	40-44		1	A/G					154
HV	45-49		1	A/A					137
HV	45-49		1	A/G					177
HV	45-49		1	A/A					205
HV	45-49		1	A/A					392
HV	45-49		1	A/G					413
HV	45-49		0	A/G					197
HV	45-49		0	A/G					337
HV	45-49		1	A/A					225
HV	45-49		0	A/A					327
HV	45-49		1	A/A					258
HV	45-49		0	A/A					193
HV	45-49		1	A/G					217
HV	45-49		1	A/G					277
HV	45-49		0	A/A					194
HV	45-49		1	A/A					208
HV	45-49		1	A/A					197
HV	45-49		0	A/G					174
HV	45-49		0	A/G					221
HV	45-49		1	A/A					305
HV	45-49		1	A/A					253
HV	45-49		1	A/A					227
HV	45-49		1	A/A					191
HV	45-49		1	A/A					194
HV	45-49		0	A/A					229
HV	45-49		0	A/G					244
HV	45-49		1	A/G					309
HV	45-49		1	A/G					330
HV	50-54		1	A/A					296
HV	50-54		0	A/A					152
HV	50-54		0	A/A					220
HV	50-54		0	A/A					194
HV	50-54		1	A/A					227
HV	50-54		0	A/A					231
HV	50-54		0	A/A					194
HV	50-54		1	A/A					194
HV	50-54		1	A/A					245
HV	50-54		1	A/A					168
HV	50-54		1	A/A					145
HV	50-54		0	A/G					376
HV	50-54		0	A/G					307
HV	50-54		0	A/G					254
HV	50-54		0	A/G					333
HV	50-54		1	A/A					181
HV	50-54		1	A/A					140
HV	50-54		1	A/A					185
HV	50-54		1	A/A					205
HV	50-54		0	A/A					186
HV	50-54		0	A/A					174
HV	50-54		1	A/A					207
HV	50-54		1	A/A					157
HV	50-54		1	A/A					198
HV	50-54		0	A/A					165
HV	50-54		0	A/G					458
HV	50-54		1	A/G					341
HV	50-54		0	A/G					460
HV	50-54		0	A/G					133
HV	50-54		1	A/G					283
HV	50-54		1	A/G					227
HV	50-54		0	G/G					342
HV	50-54		1	A/A					178
HV	50-54		0	A/A					186
HV	50-54		0	A/A					149
HV	50-54		1	A/A					209
HV	50-54		1	A/A					210
HV	50-54		1	A/A					137
HV	50-54		1	A/A					346
HV	50-54		1	A/A					157
HV	50-54		1	A/G					326
HV	50-54		1	A/G					179
HV	50-54		0	A/G					248
HV	50-54		0	A/G					155
HV	50-54		0	A/G					301
HV	50-54		1	G/G					321
HV	50-54		1	A/A					140
HV	50-54		1	A/A					121
HV	50-54		1	A/A					140
HV	50-54		1	A/A					135
HV	50-54		0	A/A					319
HV	50-54		1	A/A					370
HV	50-54		0	A/A					170
HV	50-54		0	A/A					361
HV	50-54		0	A/A					138
HV	50-54		1	A/G					279
HV	50-54		1	A/G					166
HV	50-54		1	A/G					259
HV	50-54		1	A/G					310
HV	50-54		1	A/G					199
HV	50-54		1	A/G					260
HV	50-54		0	A/G					336
HV	50-54		0	A/A					241
HV	50-54		0	A/A					148
HV	50-54		0	A/A					229
HV	50-54		1	A/A					187
HV	50-54		0	A/A					247
HV	50-54		0	A/A					125
HV	50-54		0	A/A					292
HV	50-54		0	A/A					225
HV	50-54		1	A/A					188
HV	50-54		1	A/G					274
HV	50-54		1	A/G					323
HV	50-54		0	A/G					181
HV	50-54		1	A/G					315
HV	50-54		1	A/G					392
HV	50-54		0	G/G					281
HV	55-59		1	A/A					265
HV	55-59		1	A/A					274
HV	55-59		0	A/A					191
HV	55-59		0	A/A					159
HV	55-59		1	A/A					217
HV	55-59		1	A/A					193
HV	55-59		0	A/A					378
HV	55-59		0	A/A					257
HV	55-59		1	A/A					159
HV	55-59		0	A/A					163
HV	55-59		1	A/A					219
HV	55-59		0	A/A					158
HV	55-59		1	A/A					188
HV	55-59		0	A/A					154
HV	55-59		1	A/A					235
HV	55-59		0	A/A					207
HV	55-59		1	A/G					306
HV	55-59		1	A/G					273
HV	55-59		1	A/G					376
HV	55-59		0	A/A					226
HV	55-59		1	A/A					237
HV	55-59		1	A/A					256
HV	55-59		1	A/A					499
HV	55-59		1	A/A					152
HV	55-59		1	A/A					237
HV	55-59		1	A/A					292
HV	55-59		0	A/A					395
HV	55-59		1	A/A					258
HV	55-59		1	A/A					253
HV	55-59		1	A/A					373
HV	55-59		1	A/A					281
HV	55-59		0	A/A					219
HV	55-59		1	A/A					156
HV	55-59		1	A/A					206
HV	55-59		0	A/A					240
HV	55-59		0	A/A					221
HV	55-59		0	A/A					171
HV	55-59		1	A/G					232
HV	55-59		0	A/G					344
HV	55-59		1	A/G					175
HV	55-59		1	A/G					393
HV	55-59		1	A/G					476
HV	55-59		1	G/G					415
HV	55-59		1	A/A					273
HV	55-59		0	A/A					141
HV	55-59		1	A/A					172
HV	55-59		1	A/A					393
HV	55-59		1	A/A					150
HV	55-59		0	A/A					174
HV	55-59		1	A/A					160
HV	55-59		0	A/A					195
HV	55-59		1	A/A					679
HV	55-59		0	A/A					229
HV	55-59		0	A/A					257
HV	55-59		1	A/A					146
HV	55-59		1	A/A					212
HV	55-59		0	A/A					285
HV	55-59		1	A/A					317
HV	55-59		1	A/A					218
HV	55-59		1	A/A					314
HV	55-59		0	A/A					227
HV	55-59		1	A/G					290
HV	55-59		1	A/G					312
HV	55-59		0	G/G					213
HV	55-59		1	A/A					227
HV	55-59		1	A/A					221
HV	55-59		1	A/A					169
HV	55-59		1	A/A					232
HV	55-59		0	A/A					176
HV	55-59		0	A/A					127
HV	55-59		0	A/A					224
HV	55-59		1	A/A					227
HV	55-59		1	A/G					288
HV	55-59		0	A/G					264
HV	55-59		1	G/G					497
HV	55-59		1	A/A					151
HV	55-59		1	A/A					200
HV	55-59		1	A/A					151
HV	55-59		1	A/A					366
HV	60-64		1	A/A					245
HV	60-64		1	A/A					173
HV	60-64		0	A/A					286
HV	60-64		1	A/A					176
HV	60-64		0	A/A					164
HV	60-64		0	A/A					395
HV	60-64		1	A/A					268
HV	60-64		0	A/A					162
HV	60-64		0	A/A					254
HV	60-64		0	A/A					141
HV	60-64		0	A/G					289
HV	60-64		0	A/G					203
HV	60-64		1	A/G					204
HV	60-64		0	G/G					366
HV	60-64		1	A/G					243
